# Supplementary material for: Features and Colonization Strategies of Enterococcus faecalis in the Gut of Bombyx mori
Source: Front Microbiol. 2022 Jun 24;13:921330. doi: 10.3389/fmicb.2022.921330 (PMC9263704; doi:10.3389/fmicb.2022.921330)
Supplement: Supplementary file 3 [file Table_4.xlsx]

## Sheet: NR注释结果表
Supplementary Table S4 Genes responsible for lactate fermentation identified in E. faecalis LX10.
NR Description	Gene ID	Identity (%)
sugar ABC transporter permease	gene1056	100
	gene1182	100
	gene1182	99.7
	gene1183	100
	gene1790	100
	gene1801	100
	gene2219	100
	gene1056	99.7
	gene1182	99.7
	gene1183	99.8
	gene1790	100
	gene1801	100
	gene2219	99.7
sugar ABC transporter ATP-binding protein	gene2220	100
L-lactate dehydrogenase	gene0179	100
	gene0372	100
ABC transporter permease subunit	gene0885	100
	gene2454	100
ABC transporter permease	gene0113	99.7
	gene0114	100
	gene0306	100
	gene0406	100
	gene0420	100
	gene0579	99.9
	gene0583	100
	gene0585	100
	gene0625	100
	gene0626	100
	gene0851	99
	gene1042	100
	gene1043	100
	gene1076	100
	gene1140	100
	gene1152	100
	gene1248	100
	gene1425	100
	gene1490	99.7
	gene1510	100
	gene1688	100
	gene1715	100
	gene1753	100
	gene1929	100
	gene2030	100
	gene2039	100
	gene2122	100
	gene2276	100
	gene2364	100
	gene2365	100
	gene2463	100
	gene2038	100
ABC transporter ATP-binding protein	gene1180	100
	gene1044	100
	gene1151	100
	gene1393	100
	gene1426	99.6
	gene1428	100
	gene1689	100
	gene1724	100
	gene1752	100
	gene1989	100
	gene2040	100
	gene2123	100
	gene0112	100
	gene0405	100
	gene0508	100
	gene0657	100
	gene0658	100
	gene0850	99.6
	gene0884	100
	gene0926	100
	gene1034	100
	gene1207	100
	gene1247	100
	gene1353	100
	gene1354	100
	gene1482	100
	gene1491	100
	gene1583	100
	gene1794	100
	gene1988	100
	gene2065	100
	gene2138	100
	gene2277	100
	gene2366	100
	gene2367	100
	gene2464	100
	gene0119	100
	gene1795	100
	gene2220	100
acetate kinase	gene1344	100
	gene1677	100
acetaldehyde dehydrogenase	gene1381	100
sugar ABC transporter, sugar-binding protein	gene1184	100
alcohol dehydrogenase	gene0122	100
	gene0612	100
	gene0616	100
	gene1390	100
	gene1575	100
	gene2398	100
